# Supplementary material for: Methodological Study on Determination of Recombinant Adeno-Associated Virus Particle Titer Through Size Exclusion Chromatography with Multiangle Light Scattering and Collaborative Calibration of Standard Substances
Source: Molecules. 2025 May 15;30(10):2170. doi: 10.3390/molecules30102170 (PMC12114095; doi:10.3390/molecules30102170)
Supplement: Supplementary file 1 [file molecules-30-02170-s001.zip]

Archive with 1 entries (1 files):
- molecules-3588218-supplementary.pdf
